# Supplementary material for: Perceived Barriers and Facilitators to Psychotherapy Utilisation and How They Relate to Patient’s Psychotherapeutic Goals
Source: Healthcare (Basel). 2022 Nov 7;10(11):2228. doi: 10.3390/healthcare10112228 (PMC9690172; doi:10.3390/healthcare10112228)
Supplement: Supplementary file 1 [file healthcare-10-02228-s001.zip]

Archive with 1 entries (1 files):
- healthcare-2012307-supplementary.pdf
